# Supplementary material for: Understanding the (inter)disciplinary and institutional diversity of citizen science: A survey of current practice in Germany and Austria
Source: PLoS One. 2017 Jun 27;12(6):e0178778. doi: 10.1371/journal.pone.0178778 (PMC5487260; doi:10.1371/journal.pone.0178778)
Supplement: S1 Appendix — (XLSX) [file pone.0178778.s001.xlsx]

## Sheet: project analysis
Nr.	Projekt	Uni (alone)	Uni (mult)	Non-uni research (alone	Non-uni research (mult)	NGO (alone)	NGO (mult)	Indiv/non formal (alone)	Indiv/non formal (mult)	Government (alone	Government (mult)	Media (alone)	Media (mult)	Other (alone)	Other (mult)	Control	Description other
	Projects Germany (buergerschaffenwissen.de)
1	African Plants - A Photo Guide	0	1	0	1	0	0	0	0	0	0	0	0	0	0	2
2	Altes Leipzig	0	0	0	0	0	0	1	0	0	0	0	0	0	0	1	Group of 4 persons, aiming to found a formal organizaiton
3	Animal Tracker	0	0	1	0	0	0	0	0	0	0	0	0	0	0	1
4	Anymals + plants	0	1	0	1	0	0	0	0	0	0	0	0	0	1	3	Global Biodiversity Information Facility
5	Archäologisches Surveyprojekt Steigerwald - Fatschenbrunn	1	0	0	0	0	0	0	0	0	0	0	0	0	0	1
6	Artenfinder Rheinland-Pfalz	0	0	0	0	0	1	0	0	0	1	0	0	0	0	2
7	artigo - Laien beschreiben Kunstwerke	1	0	0	0	0	0	0	0	0	0	0	0	0	0	1
8	Bildungsexplosion	0	0	0	0	0	0	1	0	0	0	0	0	0	0	1
9	C.S.I Pollen	1	0	0	0	0	0	0	0	0	0	0	0	0	0	1
10	Chimp&See	0	0	0	1	0	0	0	0	0	0	0	0	0	1	2	PAN-African Program
11	Citclops	1	0	0	0	0	0	0	0	0	0	0	0	0	0	1
12	Das Geo-Wiki Projekt	0	0	1	0	0	0	0	0	0	0	0	0	0	0	1
13	Dem Plastikmüll auf der Spur	0	1	0	1	0	1	0	0	0		0		0	1	4	Research Forum
14	DES - DatenErfassungsSystem	0	0	0	0	1	0	0	0	0	0	0	0	0		1
15	Die Apfelblütenaktion	0	0	0	0	0	0	0	0	0	0	1	0	0	0	1
16	Die große Hirschkäfer-Pirsch	0	0	0	0	0	1	0	0	0	1	0	0	0	0	2
17	Digitale Dokumentation von Grabsteinen	0	0	0	0	1	0	0	0	0	0	0	0	0	0	1
18	Einstein@Home - Astrophysik für alle	0	0	1	0	0	0	0	0	0	0	0	0	0	0	1
19	enviroCar	0	0	0	1	0	0	0	0	0	0	0	0	0	1	2	Reseach Network
20	Expedition Münsterland	1	0	0	0	0	0	0	0	0	0	0	0	0	0	1
21	Finde den Wiesenknopf	0	0	1	0	0	0	0	0	0	0	0	0	0	0	1
22	Flora von Bayern	0	0	0	1	0	1	0	0	0	1	0	0	0	0	3
23	Füchse in der Stadt	0	0	0	1	0	0	0	0	0	0	0	1	0	1	3	Research Network
24	GBOL - German Barcode of Life	0	0	1	0	0	0	0	0	0	0	0	0	0	0	1
25	GOV - Genealogisches Orstverzeichnis	0	0	0	0	1	0	0	0	0	0	0	0	0	0	1
26	Igel in Bayern	0	0	0	0	0	1	0	0	0	0	0	1	0	0	2
27	Igel in der Stadt	0	0	0	1	0	0	0	0	0	0	0	0	0	1	2	Research Network
28	Im Scheckentempo durch Deutschland?	0	0	0	0	0	1	0	0	0	1	0	0	0	0	2
29	Insekten Sachsen	0	0	0	0	0	1	0	0	0	0	0	0	0	1	2	Foundation
30	Invasive Neophyten entdecken und melden!	0	0	0	0	1	0	0	0	0	0	0	0	0	0	1
31	KLEKs	0	0	0	0	1	0	0	0	0	0	0	0	0	0	1
32	Landschaft im Wandel	0	1	0	1	0	0	0	0	0	0	0	0	0	1	3	Graphic design studio
33	Literarische Altersbilder im Seniorenstudium	1	0	0	0	0	0	0	0	0	0	0	0	0	0	1
34	Meilensteine der motorischen Entwicklung im Kleinkindalter	0	0	1	0	0	0	0	0	0	0	0	0	0	0	1
35	Migräne Radar 2.0	0	1	0	0	0	0	0	0	0	0	0	0	0	1	2	Specialist migrane clinic Königstein
36	Mückenatlas	0	0	1	0	0	0	0	0	0	0	0	0	0	0	1
37	MyOSD - Ocean Sampling Day	0	1	0	1	0	0	0	0	0	0	0	0	0	0	2
38	Natur im Wandel der Zeit	0	0	0	0	1	0	0	0	0	0	0	0	0	0	1
39	naturgucker.de	0	0	0	0	1	0	0	0	0	0	0	0	0	0	1
40	Phänologische Beobachtungen	0	0	0	0	0	0	0	0	0	1	0	0	0	1	2	Foundation
41	Projekt Roadkill	1	0	0	0	0	0	0	0	0	0	0	0	0	0	1
42	Reden Sie mit!	0	0	1	0	0	0	0	0	0	0	0	0	0	0	1
43	Sächsisches Gemeinschaftsprojekt .:webgenealogie:.	0	0	0	0	0	0	1	0	0	0	0	0	0	0	1
44	SenseBox - Die Kiste mit Sinn	1	0	0	0	0	0	0	0	0	0	0	0	0	0	1
45	SETI.Germany	0	0	0	0	0	0	0	0	0	0	0	0	1	0	1	BOINC - international group for distributed computing
46	Stunde der Gartenvögel	0	0	0	0	1	0	0	0	0	0	0	0	0	0	1
47	Stunde der Wintervögel	0	0	0	0	1	0	0	0	0	0	0	0	0	0	1
48	Tagfalter-Monitoring Deutschland (TMD)	0	0	1	0	0	0	0	0	0	0	0	0	0	0	1
49	Tauchen für den Naturschutz	0	0	0	0	1	0	0	0	0	0	0	0	0	0	1
50	Verlust der Nacht App	0	0	1	0	0	0	0	0	0	0	0	0	0	0	1
51	Wildschweine in der Stadt	0	0	0	1	0	0	0	0	0	0	0	0	0	1	2	Reseach Network
52	WISSENSDINGE. Geschichten aus dem Naturkundemuseum Berlin	0	0	1	0	0	0	0	0	0	0	0	0	0	0	1
53	YES	0	0	1	0	0	0	0	0	0	0	0	0	0	0	1
54	yoyo @ home	0	0	0	0	1	0	0	0	0	0	0	0	0	0	1
55	Amphibien taskforce	0	0	0	1	0	0	0	0	0	1	0	0	0	0	2
56	Archäologisches Spessart-Projekt e.V. - Institut an der Universität Würzburg	0	1	0	0	0	1	0	0	0	0	0	0	0	0	2
57	BrotZeit	0	1	0	0	0	1	0	0	0	0	0	1	0	1	4
58	Das Feuersalamander-Meldenetz	0	0	0	0	0	0	0	0	1	0	0	0	0	0	1
59	die Familienforscher	0	0	0		0	0	1	0	0	0	0	0	0	0	1
60	Erforsche Neophyten mit!	0	0	0	0	0	1	0	0	0	1	0	0	0	0	2
61	EyeOnWater	0	1	0	1	0	0	0	0	0	0	0	0	0	0	2
62	Fledermaus-Hausquartiere im Landkreis Fulda	0	0	0	0	1	0	0	0	0	0	0	0	0	0	1
63	Genealogisches Postkartenarchiv	0	0	0	0	0	0	1	0	0	0	0	0	0	0	1
64	iSPEX: WIE SAUBER IST DER HIMMEL ÜBER BERLIN?	0	1	0	0	0	1	0	0	0	0	0	0	0	1	3	EU Research Network
65	KölnErforschen	1	0	0	0	0	0	0	0	0	0	0	0	0	0	1
66	Landscape and Youth	0	1	0	0	0	1	0	0	0	0	0	1	0	1	4	Different regional institutions
67	Opfer der NS-Euthanasie	0	0	0	0	0	0	1	0	0	0	0	0	0	0	1
68	Picture Pile	0	0	1	0	0	0	0	0	0	0	0	0	0	0	1
69	umweltWIKI Sachsen	0	0	0	0	0	0	0	0	0	0	0	0	1	0	1	Graphic design studio
70	Tatort Gewässer	0	0	1	0	0	0	0	0	0	0	0	0	0	0	1
71	Wie isst man 2000 Watt?	0	0	0	0	1	0	0	0	0	0	0	0	0	0	1
72	zeean [zi:n]	0	0	1	0	0	0	0	0	0	0	0	0	0	0	1
	Projects Austria (citizen-science.at)
73	Alraune	1	0	0	0	0	0	0	0	0	0	0	0	0	0	1
74	bienenstand.at	1	0	0	0	0	0	0	0	0	0	0	0	0	0	1
75	Biodiversitätsmonitoring mit LandwirtInnen	0	0	0	0	0	1	0	0	0	0	0	0	0	1	2	Private environmental office
76	Die Igel sind los!	1	0	0	0	0	0	0	0	0	0	0	0	0	0	1
77	Explore AT	0	0	1	0	0	0	0	0	0	0	0	0	0	0	1
78	Fire-database	1	0	0	0	0	0	0	0	0	0	0	0	0	0	1
79	FotoQuest Austria	0	0	1	0	0	0	0	0	0	0	0	0	0	0	1
80	GenTeam	0	0	0	0	0	0	1	0	0	0	0	0	0	0	1
81	GeoMaus	0	0	0	0	0	0	0	0	0	0	0	0	1	0	1	Private environmental office
82	Habichtskauz	0	1	0	0	0	1	0	0	0	0	0	0	0	0	2
83	Kultur in der Flur	0	0	0	0	0	1	0	0	0	0	0	0	0	1	2	Private educational institution
84	Mykodata	0	1	0	0	0	1	0	0	0	0	0	0	0	0	2
85	naturbeobachtung.at	0	0	0	0	0	1	0	0	0	0	0	0	0	1	2	Private publisher
86	Phenowatch	0	0	0	0	0	0	0	0	1	0	0	0	0	0	1
87	Pollentagebuch	0	1	0	0	0	0	0	0	0	0	0	0	0	1	2	European Allergen Network
88	Projekt Wildkatze	0	0	0	0	0	1	0	0	0	1	0	0	0	0	2
89	StadtWildTiere	0	1	0	0	0	1	0	0	0	0	0	0	0	0	2
90	Stunde der Wintervögel	0	0	0	0	1	0	0	0	0	0	0	0	0	0	1
91	Tea Bag Index	0	1	0	0	0	0	0	0	0	1	0	0	0	0	2
92	Vielfalt bewegt. Alpenverein	0	0	0	0	1	0	0	0	0	0	0	0	0	0	1
93	Viel-Falter	1	0	0	0	0	0	0	0	0	0	0	0	0	0	1
94	Wasser schafft!	0	1	0	1	0	0	0	0	0	0	0	0	0	0	2
95	Who Cares?	0	1	0	1	0	1	0	0	0	0	0	0	0	1	4	Different regional institutions, school
96	Wiener Gebäudebrüter	0	0	0	0	0	0	0	0	1	0	0	0	0	0	1
97	Yapes	1	0	0	0	0	0	0	0	0	0	0	0	0	0	1
	Sum total	15	18	17	15	15	20	7	0	3	9	1	4	3	19
	Sum Germany	9	11	15	13	13	12	6	0	1	7	1	4	2	14
	Sum Austria	6	7	2	2	2	8	1	0	2	2	0	0	1	5
	Data for chart total
		Sole actor	With partners
	University	15	18
	Non-uni research	17	15
	NGO	15	20
	Individual/Non-Formal Group	7	0
	Government	3	9
	Media	1	4
	Other	3	19
	Data for chart GERMANY
		Sole actor	With partners
	University	9	11
	Non-uni research	15	13
	NGO	13	12
	Individual/Non-Formal Group	6	0
	Government	1	7
	Media	1	4
	Other	2	14
	Data for chart AUSTRIA
		Sole actor	With partners
	University	6	7
	Non-uni research	2	2
	NGO	2	8
	Individual/Non-Formal Group	1	0
	Government	2	2
	Media	0	0
	Other	1	5

## Sheet: disciplines
Nr.	Projekt	Biodiversity	Zoology	Botanics	Limnology	Oceanology	Phenology	Atmospheric Chemistry	Astronomy	Distributed Computing	Geography	Art History	History	Genealogy	Archaeology	Literature	Economics	Health Research	Other	Control
1	African Plants - A Photo Guide	0	0	1	0	0	0	0	0	0	0	0	0	0	0	0	0	0	0	1
2	Altes Leipzig	0	0	0	0	0	0	0	0	0	0	0	1	0	0	0	0	0	0	1
3	Animal Tracker	0	1	0	0	0	0	0	0	0	0	0	0	0	0	0	0	0	0	1
4	Anymals + plants	1	0	0	0	0	0	0	0	0	0	0	0	0	0	0	0	0	0	1
5	Archäologisches Surveyprojekt Steigerwald - Fatschenbrunn	0	0	0	0	0	0	0	0	0	0	0	0	0	1	0	0	0	0	1
6	Artenfinder Rheinland-Pfalz	1	0	0	0	0	0	0	0	0	0	0	0	0	0	0	0	0	0	1
7	artigo - Laien beschreiben Kunstwerke	0	0	0	0	0	0	0	0	0	0	1	0	0	0	0	0	0	0	1
8	Bildungsexplosion	0	0	0	0	0	0	0	0	0	0	0	0	0	0	0	0	0	1	1
9	C.S.I Pollen	1	0	0	0	0	0	0	0	0	0	0	0	0	0	0	0	0	0	1
10	Chimp&See	0	1	0	0	0	0	0	0	0	0	0	0	0	0	0	0	0	0	1
11	Citclops	0	0	0	0	0	0	0	0	0	1	0	0	0	0	0	0	0	0	1
12	Das Geo-Wiki Projekt	0	0	0	0	0	0	0	0	0	1	0	0	0	0	0	0	0	0	1
13	Dem Plastikmüll auf der Spur	0	0	0	0	1	0	0	0	0	0	0	0	0	0	0	0	0	0	1
14	DES - DatenErfassungsSystem	0	0	0	0	0	0	0	0	0	0	0	0	1	0	0	0	0	0	1
15	Die Apfelblütenaktion	0	0	0	0	0	1	0	0	0	0	0	0	0	0	0	0	0	0	1
16	Die große Hirschkäfer-Pirsch	0	1	0	0	0	0	0	0	0	0	0	0	0	0	0	0	0	0	1
17	Digitale Dokumentation von Grabsteinen	0	0	0	0	0	0	0	0	0	0	0	0	1	0	0	0	0	0	1
18	Einstein@Home - Astrophysik für alle	0	0	0	0	0	0	0	1	0	0	0	0	0	0	0	0	0	0	1
19	enviroCar	0	0	0	0	0	0	0	0	0	1	0	0	0	0	0	0	0	0	1
20	Expedition Münsterland	0	0	0	0	0	0	0	0	0	1	0	0	0	0	0	0	0	0	1
21	Finde den Wiesenknopf	0	1	0	0	0	0	0	0	0	0	0	0	0	0	0	0	0	0	1
22	Flora von Bayern	0	0	1	0	0	0	0	0	0	0	0	0	0	0	0	0	0	0	1
23	Füchse in der Stadt	0	1	0	0	0	0	0	0	0	0	0	0	0	0	0	0	0	0	1
24	GBOL - German Barcode of Life	1	0	0	0	0	0	0	0	0	0	0	0	0	0	0	0	0	0	1
25	GOV - Genealogisches Orstverzeichnis	0	0	0	0	0	0	0	0	0	0	0	0	1	0	0	0	0	0	1
26	Igel in Bayern	0	1	0	0	0	0	0	0	0	0	0	0	0	0	0	0	0	0	1
27	Igel in der Stadt	0	1	0	0	0	0	0	0	0	0	0	0	0	0	0	0	0	0	1
28	Im Scheckentempo durch Deutschland?	0	1	0	0	0	0	0	0	0	0	0	0	0	0	0	0	0	0	1
29	Insekten Sachsen	0	1	0	0	0	0	0	0	0	0	0	0	0	0	0	0	0	0	1
30	Invasive Neophyten entdecken und melden!	0	0	1	0	0	0	0	0	0	0	0	0	0	0	0	0	0	0	1
31	KLEKs	0	0	0	0	0	0	0	0	0	0	0	1	0	0	0	0	0	0	1
32	Landschaft im Wandel	0	0	0	0	0	0	0	0	0	1	0	0	0	0	0	0	0	0	1
33	Literarische Altersbilder im Seniorenstudium	0	0	0	0	0	0	0	0	0	0	0	0	0	0	1	0	0	0	1
34	Meilensteine der motorischen Entwicklung im Kleinkindalter	0	0	0	0	0	0	0	0	0	0	0	0	0	0	0	0	1	0	1
35	Migräne Radar 2.0	0	0	0	0	0	0	0	0	0	0	0	0	0	0	0	0	1	0	1
36	Mückenatlas	0	1	0	0	0	0	0	0	0	0	0	0	0	0	0	0	0	0	1
37	MyOSD - Ocean Sampling Day	0	0	0	0	1	0	0	0	0	0	0	0	0	0	0	0	0	0	1
38	Natur im Wandel der Zeit	0	1	0	0	0	0	0	0	0	0	0	0	0	0	0	0	0	0	1
39	naturgucker.de	1	0	0	0	0	0	0	0	0	0	0	0	0	0	0	0	0	0	1
40	Phänologische Beobachtungen	0	0	0	0	0	1	0	0	0	0	0	0	0	0	0	0	0	0	1
41	Projekt Roadkill	0	1	0	0	0	0	0	0	0	0	0	0	0	0	0	0	0	0	1
42	Reden Sie mit!	0	0	0	0	0	0	0	0	0	0	0	0	0	0	0	0	1	0	1
43	Sächsisches Gemeinschaftsprojekt .:webgenealogie:.	0	0	0	0	0	0	0	0	0	1	0	0	0	0	0	0	0	0	1
44	SenseBox - Die Kiste mit Sinn	0	0	0	0	0	0	1	0	0	0	0	0	0	0	0	0	0	0	1
45	SETI.Germany	0	0	0	0	0	0	0	0	1	0	0	0	0	0	0	0	0	0	1
46	Stunde der Gartenvögel	0	1	0	0	0	0	0	0	0	0	0	0	0	0	0	0	0	0	1
47	Stunde der Wintervögel	0	1	0	0	0	0	0	0	0	0	0	0	0	0	0	0	0	0	1
48	Tagfalter-Monitoring Deutschland (TMD)	0	1	0	0	0	0	0	0	0	0	0	0	0	0	0	0	0	0	1
49	Tauchen für den Naturschutz	0	0	0	1	0	0	0	0	0	0	0	0	0	0	0	0	0	0	1
50	Verlust der Nacht App	0	0	0	0	0	0	1	0	0	0	0	0	0	0	0	0	0	0	1
51	Wildschweine in der Stadt	0	1	0	0	0	0	0	0	0	0	0	0	0	0	0	0	0	0	1
52	WISSENSDINGE. Geschichten aus dem Naturkundemuseum Berlin	0	0	0	0	0	0	0	0	0	0	0	1	0	0	0	0	0	0	1
53	YES	0	0	0	0	0	0	0	0	0	0	0	0	0	0	0	1	0	0	1
54	yoyo @ home	0	0	0	0	0	0	0	0	1	0	0	0	0	0	0	0	0	0	1
55	Amphibien taskforce	0	1	0	0	0	0	0	0	0	0	0	0	0	0	0	0	0	0	1
56	Archäologisches Spessart-Projekt e.V. - Institut an der Universität Würzburg	0	0	0	0	0	0	0	0	0	0	0	0	0	1	0	0	0	0	1
57	BrotZeit	0	0	0	0	0	0	0	0	0	0	0	1	0	0	0	0	0	0	1
58	Das Feuersalamander-Meldenetz	0	1	0	0	0	0	0	0	0	0	0	0	0	0	0	0	0	0	1
59	die Familienforscher	0	0	0	0	0	0	0	0	0	1	0	0	0	0	0	0	0	0	1
60	Erforsche Neophyten mit!	0	0	1	0	0	0	0	0	0	0	0	0	0	0	0	0	0	0	1
61	EyeOnWater	0	0	0	0	1	0	0	0	0	0	0	0	0	0	0	0	0	0	1
62	Fledermaus-Hausquartiere im Landkreis Fulda	0	1	0	0	0	0	0	0	0	0	0	0	0	0	0	0	0	0	1
63	Genealogisches Postkartenarchiv	0	0	0	0	0	0	0	0	0	1	0	0	0	0	0	0	0	0	1
64	iSPEX: WIE SAUBER IST DER HIMMEL ÜBER BERLIN?	0	0	0	0	0	0	1	0	0	0	0	0	0	0	0	0	0	0	1
65	KölnErforschen	0	0	0	0	0	0	0	0	0	0	0	1	0	0	0	0	0	0	1
66	Landscape and Youth	0	0	0	0	0	0	0	0	0	0	0	1	0	0	0	0	0	0	1
67	Opfer der NS-Euthanasie	0	0	0	0	0	0	0	0	0	0	0	0	1	0	0	0	0	0	1
68	Picture Pile	0	0	0	0	0	0	0	0	0	1	0	0	0	0	0	0	0	0	1
69	umweltWIKI Sachsen	0	0	0	0	0	0	0	0	0	0	0	1	0	0	0	0	0	0	1
70	Tatort Gewässer	0	0	0	1	0	0	0	0	0	0	0	0	0	0	0	0	0	0	1
71	Wie isst man 2000 Watt?	0	0	0	0	0	0	0	0	0	0	0	0	0	0	0	0	0	1	1
72	zeean [zi:n]	0	0	0	0	0	0	0	0	0	0	0	0	0	0	0	1	0	0	1
0	Projects Austria (citizen-science.at)	0	0	0	0	0	0	0	0	0	0	0	0	0	0	0	0	0	0	0
73	Alraune	0	0	0	0	0	0	0	0	0	0	0	0	0	0	0	0	1	0	1
74	bienenstand.at	0	1	0	0	0	0	0	0	0	0	0	0	0	0	0	0	0	0	1
75	Biodiversitätsmonitoring mit LandwirtInnen	1	0	0	0	0	0	0	0	0	0	0	0	0	0	0	0	0	0	1
76	Die Igel sind los!	0	1	0	0	0	0	0	0	0	0	0	0	0	0	0	0	0	0	1
77	Explore AT	0	0	0	0	0	0	0	0	0	1	0	0	0	0	0	0	0	0	1
78	Fire-database	0	0	0	0	0	0	0	0	0	1	0	0	0	0	0	0	0	0	1
79	FotoQuest Austria	0	0	0	0	0	0	0	0	0	1	0	0	0	0	0	0	0	0	1
80	GenTeam	0	0	0	0	0	0	0	0	0	0	0	0	1	0	0	0	0	0	1
81	GeoMaus	0	1	0	0	0	0	0	0	0	0	0	0	0	0	0	0	0	0	1
82	Habichtskauz	0	1	0	0	0	0	0	0	0	0	0	0	0	0	0	0	0	0	1
83	Kultur in der Flur	0	0	0	0	0	0	0	0	0	0	0	1	0	0	0	0	0	0	1
84	Mykodata	0	0	1	0	0	0	0	0	0	0	0	0	0	0	0	0	0	0	1
85	naturbeobachtung.at	1	0	0	0	0	0	0	0	0	0	0	0	0	0	0	0	0	0	1
86	Phenowatch	0	0	0	0	0	1	0	0	0	0	0	0	0	0	0	0	0	0	1
87	Pollentagebuch	0	0	0	0	0	0	0	0	0	0	0	0	0	0	0	0	1	0	1
88	Projekt Wildkatze	0	1	0	0	0	0	0	0	0	0	0	0	0	0	0	0	0	0	1
89	StadtWildTiere	0	1	0	0	0	0	0	0	0	0	0	0	0	0	0	0	0	0	1
90	Stunde der Wintervögel	0	1	0	0	0	0	0	0	0	0	0	0	0	0	0	0	0	0	1
91	Tea Bag Index	0	0	0	0	0	0	0	0	0	1	0	0	0	0	0	0	0	0	1
92	Vielfalt bewegt. Alpenverein	1	0	0	0	0	0	0	0	0	0	0	0	0	0	0	0	0	0	1
93	Viel-Falter	0	1	0	0	0	0	0	0	0	0	0	0	0	0	0	0	0	0	1
94	Wasser schafft!	0	0	0	1	0	0	0	0	0	0	0	0	0	0	0	0	0	0	1
95	Who Cares?	0	0	0	0	0	0	0	0	0	0	0	0	0	0	0	0	1	0	1
96	Wiener Gebäudebrüter	0	1	0	0	0	0	0	0	0	0	0	0	0	0	0	0	0	0	1
97	Yapes	0	0	0	0	0	0	0	0	0	0	0	0	0	0	0	0	0	1	1
	SUM	8	28	5	3	3	3	3	1	2	13	1	8	5	2	1	2	6	3
																							ALL
																						Biological sciences	41
																						Non-biological natural sciences	15
																						Geography	13
																						Historical research	16
																						Other humanities/social sciences	3
																						Health research	6
																						Other	3
																						Control	97
